# Supplementary material for: A Comprehensive Identification and Function Analysis of Serine/Arginine-Rich (SR) Proteins in Cotton (Gossypium spp.)
Source: Int J Mol Sci. 2022 Apr 20;23(9):4566. doi: 10.3390/ijms23094566 (PMC9105085; doi:10.3390/ijms23094566)
Supplement: Supplementary file 1 [file ijms-23-04566-s001.zip]

Archive with 9 entries (9 files):
- Figure_S1.pdf
- Figure_S2.pdf
- Figure_S3.pdf
- Table_S1.xlsx
- Table_S2.xlsx
- Table_S3.xlsx
- Table_S4.xlsx
- Table_S5.xlsx
- Table_S6.xlsx
