# Supplementary material for: A Comprehensive Identification and Function Analysis of Serine/Arginine-Rich (SR) Proteins in Cotton (Gossypium spp.)
Source: Int J Mol Sci. 2022 Apr 20;23(9):4566. doi: 10.3390/ijms23094566 (PMC9105085; doi:10.3390/ijms23094566)
Supplement: Supplementary file 1 [file ijms-23-04566-s001.zip › Table_S1.xlsx]

## Sheet: Sheet1
Table S1. The information of species and their genome used for identification of SR proteins in this study
Species	version	source
Arabidopsis thaliana	TAIR10	https://www.arabidopsis.org/
Oryza sativa	version_7.0	http://rice.plantbiology.msu.edu/pub/data/Eukaryotic_Projects/o_sativa/annotation_dbs/pseudomolecules/version_7.0/all.dir/
Gossypium arboreum	A2_CRI	https://www.cottongen.org/
Gossypium raimondii	D5_JGI	https://www.cottongen.org/
Gossypium hirsutum	ZJU v2.1	https://www.cottongen.org/
Gossypium barbadense	H7124_ZJU	https://www.cottongen.org/
Brassica rapa	Brapa_genome_v3.0	http://brassicadb.cn/
Brassica oleracea	Brassica_oleracea_JZS_v2	http://brassicadb.cn/
Brassica napus	Brassica_napus_v4.1	http://brassicadb.cn/
Theobroma cacao	Tcacao_523_v2.1	https://phytozome-next.jgi.doe.gov/
Solanum lycopersicu	ITAG4.0	ftp://ftp.solgenomics.net/tomato_genome/annotation/ITAG4.0_release/
Amborella trichopoda	Atrichopoda_291_v1.0	https://phytozome-next.jgi.doe.gov/
Vitis vinifera	Vvinifera_457_v2.1	https://phytozome-next.jgi.doe.gov/
Ananas comosus	Acomosus_321_v3	https://phytozome-next.jgi.doe.gov/
Carica papaya	Cpapaya_113_ASGPBv0.4	https://phytozome-next.jgi.doe.gov/
Medicago truncatula	MedtrA17_4.0	ftp://ftp.ensemblgenomes.org/pub/plants/release-51/fasta/medicago_truncatula/
Populus trichocarpa	Ptrichocarpa_533_v4.1	https://phytozome-next.jgi.doe.gov/
Malus domestica	Mdomestica_491_v1.1	https://phytozome-next.jgi.doe.gov/
Asparagus officinalis	Aofficinalis_498_V1.1	https://phytozome-next.jgi.doe.gov/
Panicum hallii	Phallii_590_v3.2	https://phytozome-next.jgi.doe.gov/
Sorghum Bicolor	Sbicolor_454_v3.1.1	https://phytozome-next.jgi.doe.gov/
Zea mays	Zmays_493_RefGen_V4	https://phytozome-next.jgi.doe.gov/
Eucalyptus Grandis	Egrandis_297_v2.0	https://phytozome-next.jgi.doe.gov/
