# Supplementary material for: A Comprehensive Identification and Function Analysis of Serine/Arginine-Rich (SR) Proteins in Cotton (Gossypium spp.)
Source: Int J Mol Sci. 2022 Apr 20;23(9):4566. doi: 10.3390/ijms23094566 (PMC9105085; doi:10.3390/ijms23094566)
Supplement: Supplementary file 1 [file ijms-23-04566-s001.zip › Table_S2.xlsx]

## Sheet: Sheet1
Table S2. List of Primers used for pPCR analysis of GhSR genes
Gene name	Forward Prime	Reverse Primer
GhRS_1	GGGAGGTCCCCAAGTCCTGTAT	GCGTCTGTCATAAGCAGGACCA
GhRS_3	GCTCCAGCCGAAGTCCTTACAG	GCGACTGGGGCTACGATCATTT
GhRS2Z_2	AGTTACTCGCGTTCACCCAGTG	TGGACTATGCTTCCTTCCCCGA
GhRS2Z_7	TGGTGGCACTCGCCTTTATGTC	TACGGCATCCGTCTAGGTCTCG
GhRS2Z_8	AGGGAGGAAGCATAGTCCAGCA	TATAAGCCCCATCCTCAGCCCC
GhRSZ_1	GTGGTCGGAGTTACAGCAGGTC	AACCGGTCACAACGCCGAATAA
GhRSZ_6	GCGGGACCTTGAAGACGAGTTT	AGAACCACCAGAGCATCCCTGA
GhSCL_3	TGGTGGAAATGGCTATGGCGAG	CCTTGATGCTCTACCAGGTGGC
GhSCL_4	TTATCGCTCTCCCAGGCGATCT	GACTAGGGGACCTCTGCTTGGT
GhSCL_8	CTGTCGTTGTTGCTGCGGAATC	AGATGATCGTCCCCCGTATCCC
GhSCL_9	GAACCACGGGGCTTTGGTTTTG	CTTACACGGGCAGTCATACGCA
GhSR_1	CAGGGGTCGAAGCCAGAGTAGA	GCAGGTGAAGGTGACCTCGATT
GhSR45_1	CCAAGTCCAGTTCTCGCTCTCG	AGAGACTCACGGATGGGGGAAG
GhSR45_2	AGGTCGTTCTCCGTTGTCTCCT	CTCGCTGCTGGTCCTTTACCTC
GhSR45a_4	GCTCTGCTTCTGGAAGCCCTAC	GGTGATGCACTGCGCAAGTAAC
