# Supplementary material for: A Comprehensive Identification and Function Analysis of Serine/Arginine-Rich (SR) Proteins in Cotton (Gossypium spp.)
Source: Int J Mol Sci. 2022 Apr 20;23(9):4566. doi: 10.3390/ijms23094566 (PMC9105085; doi:10.3390/ijms23094566)
Supplement: Supplementary file 1 [file ijms-23-04566-s001.zip › Table_S3.xlsx]

## Sheet: Sheet1
Table S3. Basic information and biophysical properties of the predicted SR proteins in cotton.
Gene ID	Gene name	Species	Chromosome	Start	End	Protein lenth	Exon	Aromaticity	GRAVY	Instability_index	Isoelectric_point	Molecular_weight
Ga01G0357	GaSR45_1	Gossypium arboreum	GaChr01	3060367	3064609	432	12	0.025463	-1.50486	159.386	12	48094.6
Ga01G2193	GaSR45a_1	Gossypium arboreum	GaChr01	102840830	102844707	439	6	0.113895	-1.52756	121.858	11.0681	51982.6
Ga02G1692	GaRS2Z_1	Gossypium arboreum	GaChr02	98047474	98049847	269	7	0.0855019	-1.3342	74.6822	9.74112	31156.9
Ga03G1880	GaRSZ_1	Gossypium arboreum	GaChr03	120952422	120956276	250	5	0.104	-0.7888	89.9516	11.0709	28179.4
Ga03G2294	GaSC_1	Gossypium arboreum	GaChr03	131134985	131137254	259	8	0.0810811	-0.756371	62.0641	10.4974	29943.6
Ga04G1163	GaRS2Z_2	Gossypium arboreum	GaChr04	69446500	69449039	303	6	0.0693069	-1.5901	90.8538	10.2311	34682.4
Ga04G0193	GaSC_2	Gossypium arboreum	GaChr04	2325286	2328289	253	8	0.0869565	-1.39881	98.0968	10.8137	29407.1
Ga04G1148	GaSCL_1	Gossypium arboreum	GaChr04	68212871	68214682	206	5	0.131068	-1.43932	105.772	10.9589	24361.8
Ga05G0672	GaRSZ_2	Gossypium arboreum	GaChr05	5924066	5925656	179	5	0.0837989	-1.38547	91.2179	11.1541	20397.3
Ga06G2054	GaRS2Z_3	Gossypium arboreum	GaChr06	124307978	124310900	305	6	0.0655738	-1.69672	94.9141	10.3901	35171.9
Ga06G1224	GaRSZ_3	Gossypium arboreum	GaChr06	47411806	47413392	183	5	0.0874317	-1.39781	101.869	11.3371	20750.6
Ga06G2043	GaSCL_2	Gossypium arboreum	GaChr06	123962433	123965235	285	7	0.0982456	-1.39333	97.9982	11.1067	31473.1
Ga09G2087	GaSR_1	Gossypium arboreum	GaChr09	78683448	78686227	253	12	0.0948617	-1.0166	77.2147	10.0916	28874.8
Ga10G0513	GaRS2Z_4	Gossypium arboreum	GaChr10	8487320	8489993	304	6	0.0657895	-1.67237	90.9868	10.3871	34899.8
Ga10G1195	GaSCL_4	Gossypium arboreum	GaChr10	33436314	33441105	296	7	0.0641892	-1.81926	116.087	11.6769	35212.6
Ga10G0299	GaSCL_3	Gossypium arboreum	GaChr10	4047961	4050313	284	7	0.105634	-1.3338	99.307	10.8499	32163
Ga11G2108	GaSCL_5	Gossypium arboreum	GaChr11	98279676	98282102	261	5	0.091954	-1.62874	105.903	11.2394	30627.6
Ga11G2842	GaSR_2	Gossypium arboreum	GaChr11	111955950	111961173	334	13	0.0658683	-1.17216	106.672	11.2652	37734.7
Ga11G3968	GaSR_3	Gossypium arboreum	GaChr11	123017913	123020896	274	13	0.0912409	-0.844891	73.2745	10.0715	31223.6
Ga12G1780	GaRS_2	Gossypium arboreum	GaChr12	28511147	28517112	812	9	0.102217	-0.426108	57.4475	9.29739	93284.8
Ga12G0182	GaRS_1	Gossypium arboreum	GaChr12	1457389	1460252	375	5	0.088	-1.47813	85.5549	10.3762	43354
Ga12G0493	GaSR45a_2	Gossypium arboreum	GaChr12	4226401	4228385	219	7	0.0639269	-1.53836	93.5178	11.3312	25480
Ga13G0239	GaRS2Z_5	Gossypium arboreum	GaChr13	2419857	2422115	304	6	0.0690789	-1.66941	94.4286	10.3709	34513.1
Ga13G2255	GaRSZ_4	Gossypium arboreum	GaChr13	117820298	117822454	198	5	0.0909091	-1.06768	85.3025	10.2801	22212.4
Ga13G0556	GaSC_3	Gossypium arboreum	GaChr13	8170756	8181981	679	18	0.078056	-1.08999	62.9943	6.23583	76644.6
Ga13G2738	GaSR45a_3	Gossypium arboreum	GaChr13	123104816	123108698	440	6	0.115909	-1.52045	122.146	11.0694	52474.3
Ga13G1920	GaSR45_2	Gossypium arboreum	GaChr13	110501922	110506980	476	12	0.039916	-1.25651	139.375	12	53110.5
Ga13G2193	GaSR_5	Gossypium arboreum	GaChr13	116668855	116673610	324	14	0.095679	-0.93858	92.2797	10.168	36661.4
Ga13G1389	GaSR_4	Gossypium arboreum	GaChr13	86455499	86459504	292	13	0.10274	-1.17329	96.5922	10.5862	33572.8
Gorai.002G252500	GrRS2Z_1	Gossypium raimondii	GrChr02	61563994	61567010	285	6	0.077193	-1.32456	76.1196	9.57808	32559.2
Gorai.002G165700	GrRSZ_1	Gossypium raimondii	GrChr02	40892312	40896371	204	5	0.122549	-0.991667	84.3093	10.2955	23739.5
Gorai.002G036200	GrSR45_1	Gossypium raimondii	GrChr02	2811296	2816035	432	12	0.025463	-1.52431	162.55	12	48133.6
Gorai.002G208700	GrSR_1	Gossypium raimondii	GrChr02	55573463	55583452	232	11	0.0948276	-0.853879	72.0147	9.42787	26286.9
Gorai.003G125000	GrSR45a_1	Gossypium raimondii	GrChr03	37261340	37264388	388	5	0.113402	-1.6549	125.061	11.2561	46246.2
Gorai.005G220000	GrSC_1	Gossypium raimondii	GrChr05	60300057	60303921	301	8	0.106312	-0.532226	55.6801	10.5813	34879.5
Gorai.006G203400	GrSR_2	Gossypium raimondii	GrChr06	45968682	45973197	253	12	0.0948617	-1.00435	77.8087	10.0916	28875.8
Gorai.007G128300	GrSR_4	Gossypium raimondii	GrChr07	10245357	10249014	311	12	0.0868167	-1.06752	85.6029	10.5614	35488.1
Gorai.007G017000	GrSR_3	Gossypium raimondii	GrChr07	1301341	1305403	257	12	0.0972763	-0.908171	68.8491	10.0322	29258.2
Gorai.008G280300	GrRS_1	Gossypium raimondii	GrChr08	55732554	55736706	375	5	0.0826667	-1.48933	85.0013	10.3226	43235.8
Gorai.008G248300	GrSR45a_2	Gossypium raimondii	GrChr08	53235167	53239195	197	6	0.0558376	-1.5132	92.7487	11.5435	22827
Gorai.009G066600	GrRSZ_2	Gossypium raimondii	GrChr09	4742208	4747181	199	5	0.0954774	-1.21809	85.9588	10.9658	22602.7
Gorai.009G393200	GrSCL_1	Gossypium raimondii	GrChr09	53985094	53987915	206	5	0.131068	-1.41942	102.264	10.8954	24232.7
Gorai.010G203100	GrRS2Z_2	Gossypium raimondii	GrChr10	56849505	56853841	305	6	0.0655738	-1.70197	95.6289	10.454	35069.8
Gorai.010G121100	GrRSZ_3	Gossypium raimondii	GrChr10	24510232	24513650	183	5	0.0874317	-1.39781	101.869	11.3371	20750.6
Gorai.010G245400	GrRSZ_4	Gossypium raimondii	GrChr10	61433489	61437002	240	6	0.0791667	-1.15208	82.1325	11.2975	27229.4
Gorai.010G201600	GrSCL_3	Gossypium raimondii	GrChr10	56416759	56420481	286	7	0.0979021	-1.36399	103.264	11.0429	31614.3
Gorai.010G126300	GrSCL_2	Gossypium raimondii	GrChr10	26693560	26696882	261	5	0.091954	-1.60192	104.731	11.1392	30574.6
Gorai.011G242700	GrRS2Z_3	Gossypium raimondii	GrChr11	56961651	56965408	304	6	0.0657895	-1.66743	88.6895	10.293	34831.7
Gorai.011G183900	GrSCL_4	Gossypium raimondii	GrChr11	43671565	43675068	297	7	0.0639731	-1.767	110.005	11.5906	35018.4
Gorai.011G262000	GrSCL_5	Gossypium raimondii	GrChr11	59312830	59316206	302	8	0.0993377	-1.24338	91.697	10.7197	34041.1
Gorai.012G091800	GrRS2Z_4	Gossypium raimondii	GrChr12	16108790	16113378	303	6	0.0660066	-1.67822	88.0515	10.4433	34715.4
Gorai.012G141900	GrSC_2	Gossypium raimondii	GrChr12	31538748	31543170	319	7	0.115987	-1.09091	95.6868	11.3399	36927.7
Gorai.013G024100	GrRS2Z_5	Gossypium raimondii	GrChr13	1765815	1769189	306	6	0.0686275	-1.65261	86.1281	10.0832	34664.2
Gorai.013G061300	GrSC_3	Gossypium raimondii	GrChr13	6665775	6670078	255	8	0.0745098	-1.5098	97.6008	11.2429	29585.2
Gorai.013G261000	GrSR45a_3	Gossypium raimondii	GrChr13	57543405	57546777	416	5	0.115385	-1.54471	123.509	10.8534	49403.7
Gorai.013G178100	GrSR45_2	Gossypium raimondii	GrChr13	47147939	47153353	454	12	0.0440529	-1.33987	142.468	12	50819.8
Gorai.013G205700	GrSR_6	Gossypium raimondii	GrChr13	51647955	51652347	298	13	0.100671	-1.10134	96.4997	10.5023	33991.1
Gorai.013G126300	GrSR_5	Gossypium raimondii	GrChr13	32735159	32739648	273	11	0.113553	-0.88315	76.8722	10.2054	31345.7
GB_A01G2458	GbRS2Z_1	Gossypium barbadense	GbAt_01	114240066	114242440	284	6	0.084507	-1.3581	78.4782	9.84846	32712.5
GB_A01G0329	GbSR45_1	Gossypium barbadense	GbAt_01	2961298	2965521	432	12	0.025463	-1.51134	159.189	12	48107.6
GB_A01G2011	GbSR_1	Gossypium barbadense	GbAt_01	105990616	105993118	232	11	0.0948276	-0.878448	73.7858	9.71405	26412.1
GB_A03G1695	GbRSZ_1	Gossypium barbadense	GbAt_03	93910640	93912429	177	5	0.101695	-1.27006	113.762	10.9847	20250.2
GB_A03G0597	GbSR45a_1	Gossypium barbadense	GbAt_03	9387348	9389276	388	5	0.115979	-1.65541	125.798	11.1762	46124
GB_A03G2052	GbSC_1	Gossypium barbadense	GbAt_03	103121043	103123119	246	7	0.0813008	-1.50976	115.597	11.4111	28655.4
GB_A04G1411	GbSC_2	Gossypium barbadense	GbAt_04	77775155	77778155	253	8	0.0869565	-1.45652	101.592	10.8852	29407
GB_A04G0622	GbSCL_1	Gossypium barbadense	GbAt_04	18315030	18316840	206	5	0.126214	-1.42087	105.818	10.952	24301.8
GB_A05G0648	GbRSZ_2	Gossypium barbadense	GbAt_05	6101137	6102727	179	5	0.0837989	-1.34637	85.5631	10.9643	20330.2
GB_A06G1971	GbRS2Z_2	Gossypium barbadense	GbAt_06	112570385	112573321	305	6	0.0655738	-1.69246	93.2262	10.3289	35138.9
GB_A06G1372	GbRSZ_3	Gossypium barbadense	GbAt_06	42531706	42533267	183	5	0.0874317	-1.39781	101.869	11.3371	20750.6
GB_A06G1958	GbSCL_3	Gossypium barbadense	GbAt_06	112023937	112026742	286	7	0.0979021	-1.36538	98.4189	10.9827	31477.1
GB_A06G1180	GbSCL_2	Gossypium barbadense	GbAt_06	40820268	40822693	261	5	0.091954	-1.62644	104.921	11.1975	30599.6
GB_A09G2128	GbSR_2	Gossypium barbadense	GbAt_09	73269420	73272199	253	12	0.0948617	-1.0166	77.2147	10.0916	28874.8
GB_A10G2457	GbRS2Z_3	Gossypium barbadense	GbAt_10	105637839	105640509	304	6	0.0657895	-1.67237	89.4717	10.3871	34899.8
GB_A10G1105	GbSCL_4	Gossypium barbadense	GbAt_10	22596931	22599887	297	7	0.0639731	-1.74646	112.388	11.5063	35066.4
GB_A10G2598	GbSCL_5	Gossypium barbadense	GbAt_10	108103466	108105818	284	7	0.105634	-1.3338	99.307	10.8499	32163
GB_A11G0158	GbSR_3	Gossypium barbadense	GbAt_11	1534455	1537195	259	12	0.0926641	-0.880695	72.641	10.0048	29385.5
GB_A11G1202	GbSR_4	Gossypium barbadense	GbAt_11	11966673	11971884	362	15	0.0718232	-1.11409	100.118	11.1642	40828.1
GB_A12G1371	GbRS_1	Gossypium barbadense	GbAt_12	74903216	74905297	251	5	0.123506	-1.28127	77.9896	10.0622	30045.9
GB_A12G2903	GbRS_2	Gossypium barbadense	GbAt_12	100113959	100116822	375	5	0.088	-1.47813	85.5549	10.3762	43354
GB_A12G2594	GbSR45a_2	Gossypium barbadense	GbAt_12	97472955	97474806	197	6	0.0609137	-1.53198	97.5731	11.6252	22821
GB_A13G0223	GbRS2Z_4	Gossypium barbadense	GbAt_13	2354724	2356974	300	6	0.07	-1.701	96.7623	10.3709	34270.9
GB_A13G2221	GbRSZ_4	Gossypium barbadense	GbAt_13	106867141	106868713	187	5	0.0855615	-1.35829	84.5797	11.1489	21012.8
GB_A13G0741	GbSC_3	Gossypium barbadense	GbAt_13	14757850	14760362	255	8	0.0745098	-1.4898	95.1047	11.1476	29478
GB_A13G1908	GbSR45_2	Gossypium barbadense	GbAt_13	100457732	100468623	476	12	0.0378151	-1.23466	135.248	12	53089.6
GB_A13G2680	GbSR45a_3	Gossypium barbadense	GbAt_13	112140313	112142314	427	5	0.112412	-1.574	123.206	11.0404	50859.3
GB_A13G1407	GbSR_5	Gossypium barbadense	GbAt_13	79355830	79359081	285	11	0.112281	-0.90807	80.6741	10.203	32560.9
GB_A13G2161	GbSR_6	Gossypium barbadense	GbAt_13	105892628	105896193	298	13	0.0973154	-1.0745	96.3269	10.1016	33779.8
GB_D01G2532	GbRS2Z_5	Gossypium barbadense	GbDt_01	62365791	62368138	287	6	0.0801394	-1.35784	77.8031	9.71804	33017.7
GB_D01G0349	GbSR45_3	Gossypium barbadense	GbDt_01	3262982	3267181	432	12	0.025463	-1.50579	162.55	12	48132.7
GB_D02G1850	GbRSZ_5	Gossypium barbadense	GbDt_02	58430179	58431966	175	5	0.0971429	-1.31543	117.131	11.0748	20039.9
GB_D02G2207	GbSC_4	Gossypium barbadense	GbDt_02	64938620	64940709	246	7	0.0813008	-1.50976	112.533	11.2376	28544.2
GB_D03G1374	GbSR45a_4	Gossypium barbadense	GbDt_03	44768470	44770397	388	5	0.115979	-1.65722	128.171	11.2307	46329.2
GB_D04G0881	GbRS2Z_6	Gossypium barbadense	GbDt_04	16531546	16534086	303	6	0.0660066	-1.66997	86.1924	10.3778	34764.4
GB_D04G1798	GbSC_5	Gossypium barbadense	GbDt_04	53247645	53250659	253	8	0.0869565	-1.41067	98.3652	11.0904	29224.9
GB_D04G1058	GbSCL_6	Gossypium barbadense	GbDt_04	32996235	32998039	206	5	0.131068	-1.40146	103.926	10.8219	24213.6
GB_D06G2042	GbRS2Z_7	Gossypium barbadense	GbDt_06	57413103	57415998	305	6	0.0655738	-1.7082	96.3548	10.3289	35014.7
GB_D06G1212	GbRSZ_6	Gossypium barbadense	GbDt_06	24528345	24529914	183	5	0.0874317	-1.39781	101.869	11.3371	20750.6
GB_D06G2027	GbSCL_8	Gossypium barbadense	GbDt_06	56969549	56972395	283	7	0.0989399	-1.38198	97.9025	11.0364	31518.2
GB_D06G1264	GbSCL_7	Gossypium barbadense	GbDt_06	26752758	26755203	261	5	0.091954	-1.62222	105.903	11.1943	30500.4
GB_D09G1976	GbSR_7	Gossypium barbadense	GbDt_09	48410384	48413148	253	12	0.0948617	-1.01621	77.2147	10.0916	28888.8
GB_D10G2412	GbRS2Z_8	Gossypium barbadense	GbDt_10	59901034	59903711	304	6	0.0657895	-1.66743	88.6895	10.293	34831.7
GB_D10G1829	GbSCL_9	Gossypium barbadense	GbDt_10	46689222	46692172	297	7	0.0639731	-1.78889	112.419	11.6114	35089.4
GB_D10G2548	GbSCL_10	Gossypium barbadense	GbDt_10	62541706	62544035	280	7	0.1	-1.35714	97.7093	10.8409	31839.7
GB_D11G1238	GbSR_9	Gossypium barbadense	GbDt_11	10789587	10793932	337	14	0.0771513	-1.23234	108.264	11.3261	38202.9
GB_D11G0158	GbSR_8	Gossypium barbadense	GbDt_11	1399204	1401817	257	12	0.0933852	-0.890272	68.5467	9.99919	29083
GB_D12G2913	GbRS_3	Gossypium barbadense	GbDt_12	59403927	59406798	375	5	0.0853333	-1.49253	84.1168	10.3377	43277.8
GB_D12G2598	GbSR45a_5	Gossypium barbadense	GbDt_12	56696570	56698443	197	6	0.0558376	-1.50254	90.5244	11.5055	22797.9
GB_D13G0215	GbRS2Z_9	Gossypium barbadense	GbDt_13	1844106	1846331	305	6	0.0688525	-1.62492	87.3446	10.0328	34526.1
GB_D13G2169	GbRSZ_7	Gossypium barbadense	GbDt_13	55549862	55551802	158	5	0.0822785	-1.52658	96.1468	11.4288	17683.2
GB_D13G1851	GbSR45_4	Gossypium barbadense	GbDt_13	50557195	50562369	476	12	0.0378151	-1.28571	138.022	12	53170.6
GB_D13G0553	GbSC_6	Gossypium barbadense	GbDt_13	6654283	6656760	255	8	0.0745098	-1.48627	95.0588	11.1365	29514.1
GB_D13G2618	GbSR45a_6	Gossypium barbadense	GbDt_13	60453397	60455397	423	5	0.113475	-1.57565	125.995	11.0213	50284.6
GB_D13G1317	GbSR_10	Gossypium barbadense	GbDt_13	35572525	35575697	267	11	0.11236	-1.02809	82.7315	10.235	30706.7
GB_D13G2095	GbSR_11	Gossypium barbadense	GbDt_13	54653192	54656793	300	13	0.1	-1.11167	98.0297	10.562	34234.4
GH_A01G2354	GhRS2Z_1	Gossypium hirsutum	GhAt_01	116733665	116736040	284	6	0.084507	-1.33556	78.1803	9.84846	32646.4
GH_A01G0344	GhSR45_1	Gossypium hirsutum	GhAt_01	3105554	3109773	432	12	0.025463	-1.50509	159.832	12	48080.5
GH_A01G1909	GhSR_1	Gossypium hirsutum	GhAt_01	108525565	108528065	232	11	0.0948276	-0.867241	70.9509	9.53031	26315
GH_A03G1624	GhRSZ_1	Gossypium hirsutum	GhAt_03	98047991	98049779	177	5	0.101695	-1.28644	112.137	10.8868	20175.1
GH_A03G0606	GhSR45a_1	Gossypium hirsutum	GhAt_03	9718044	9719967	388	5	0.115979	-1.64407	124.69	11.1741	46140
GH_A03G1976	GhSC_1	Gossypium hirsutum	GhAt_03	107167729	107169805	246	7	0.0813008	-1.50976	115.597	11.4111	28655.4
GH_A04G1365	GhSC_2	Gossypium hirsutum	GhAt_04	83348785	83351788	253	8	0.0869565	-1.44941	104.388	11.0189	29368
GH_A04G0607	GhSCL_1	Gossypium hirsutum	GhAt_04	19769689	19771499	206	5	0.126214	-1.42087	105.818	10.952	24301.8
GH_A05G0645	GhRSZ_2	Gossypium hirsutum	GhAt_05	5824340	5825930	179	5	0.0837989	-1.38547	91.2179	11.1541	20383.2
GH_A06G1933	GhRS2Z_2	Gossypium hirsutum	GhAt_06	120602330	120605263	304	6	0.0657895	-1.67007	92.0421	10.3916	35035.8
GH_A06G1327	GhRSZ_3	Gossypium hirsutum	GhAt_06	43713601	43715160	183	5	0.0874317	-1.39781	101.869	11.3371	20750.6
GH_A06G1919	GhSCL_3	Gossypium hirsutum	GhAt_06	120056481	120059282	285	7	0.0982456	-1.36877	98.2961	10.9827	31420.1
GH_A06G1128	GhSCL_2	Gossypium hirsutum	GhAt_06	42148153	42150575	261	5	0.091954	-1.61226	107.219	11.1496	30530.5
GH_A09G2016	GhSR_2	Gossypium hirsutum	GhAt_09	77147782	77150561	253	12	0.0948617	-1.0166	77.2147	10.0916	28874.8
GH_A10G2303	GhRS2Z_3	Gossypium hirsutum	GhAt_10	109576343	109579013	304	6	0.0657895	-1.675	90.9171	10.3871	34909.8
GH_A10G1061	GhSCL_4	Gossypium hirsutum	GhAt_10	22379201	22382158	297	7	0.0639731	-1.75556	113.867	11.5063	35107.5
GH_A10G2433	GhSCL_5	Gossypium hirsutum	GhAt_10	111718114	111720464	271	6	0.107011	-1.2262	90.5454	10.7624	30812.7
GH_A11G0154	GhSR_3	Gossypium hirsutum	GhAt_11	1426948	1429688	259	12	0.0926641	-0.902703	71.5695	10.0684	29419.4
GH_A11G1197	GhSR_4	Gossypium hirsutum	GhAt_11	11944673	11948761	366	14	0.0874317	-0.868033	68.9295	10.323	41094.6
GH_A12G1301	GhRS_1	Gossypium hirsutum	GhAt_12	81675066	81677147	251	5	0.123506	-1.26494	77.8382	10.0954	30029.9
GH_A12G2802	GhRS_2	Gossypium hirsutum	GhAt_12	106070033	106072894	375	5	0.088	-1.47813	85.5549	10.3762	43354
GH_A12G2497	GhSR45a_2	Gossypium hirsutum	GhAt_12	103385507	103387359	197	6	0.0609137	-1.53198	97.5731	11.6252	22821
GH_A13G0220	GhRS2Z_4	Gossypium hirsutum	GhAt_13	2442256	2444506	300	6	0.0666667	-1.67	92.7487	10.4971	34076.7
GH_A13G2087	GhRSZ_4	Gossypium hirsutum	GhAt_13	104672973	104674545	187	5	0.0855615	-1.35829	84.5797	11.1489	21012.8
GH_A13G0708	GhSC_3	Gossypium hirsutum	GhAt_13	14931280	14933791	255	8	0.0745098	-1.49294	95.5447	11.1476	29488.1
GH_A13G1798	GhSR45_2	Gossypium hirsutum	GhAt_13	98463804	98474685	476	12	0.0378151	-1.22374	136.447	12	52851.2
GH_A13G2531	GhSR45a_3	Gossypium hirsutum	GhAt_13	109523861	109525865	430	5	0.116279	-1.55767	122.493	10.9778	51266.7
GH_A13G1306	GhSR_5	Gossypium hirsutum	GhAt_13	77287333	77290582	285	11	0.112281	-0.903509	78.4565	10.1491	32541.9
GH_A13G2029	GhSR_6	Gossypium hirsutum	GhAt_13	103581268	103584836	298	13	0.0973154	-1.09228	94.952	10.1539	33888.9
GH_D01G2432	GhRS2Z_5	Gossypium hirsutum	GhDt_01	63404501	63406848	285	6	0.077193	-1.34702	77.6207	9.64146	32614.2
GH_D01G0327	GhSR45_3	Gossypium hirsutum	GhDt_01	2881237	2885433	428	12	0.0257009	-1.50514	163.076	12	47743.2
GH_D01G2014	GhSR_7	Gossypium hirsutum	GhDt_01	57324681	57331958	232	11	0.0991379	-0.828017	69.5457	9.23672	26267.9
GH_D02G1792	GhRSZ_5	Gossypium hirsutum	GhDt_02	59512403	59514188	175	5	0.0971429	-1.31543	117.131	11.0748	20039.9
GH_D02G2143	GhSC_4	Gossypium hirsutum	GhDt_02	65872598	65874667	246	7	0.0813008	-1.49959	112.533	11.2376	28514.2
GH_D03G1351	GhSR45a_4	Gossypium hirsutum	GhDt_03	44900239	44902166	388	5	0.115979	-1.64588	126.059	11.1694	46246.1
GH_D04G0842	GhRS2Z_6	Gossypium hirsutum	GhDt_04	16860128	16862668	303	6	0.0660066	-1.67822	87.4779	10.4433	34715.4
GH_D04G1710	GhSC_5	Gossypium hirsutum	GhDt_04	52799661	52802702	253	8	0.0869565	-1.42292	98.853	11.0252	29282.9
GH_D04G1034	GhSCL_6	Gossypium hirsutum	GhDt_04	32390876	32392678	206	5	0.131068	-1.41942	106.419	10.8954	24282.7
GH_D05G0642	GhRSZ_6	Gossypium hirsutum	GhDt_05	5096330	5097924	177	5	0.0847458	-1.3339	85.9938	10.8695	20115
GH_D06G1961	GhRS2Z_7	Gossypium hirsutum	GhDt_06	59851021	59853918	304	6	0.0657895	-1.71118	95.1691	10.3289	34941.6
GH_D06G1946	GhSCL_8	Gossypium hirsutum	GhDt_06	59374526	59377363	286	7	0.0979021	-1.36399	103.264	11.0429	31614.3
GH_D06G1214	GhSCL_7	Gossypium hirsutum	GhDt_06	27538489	27540934	261	5	0.091954	-1.61303	105.903	11.1943	30528.5
GH_D09G1962	GhSR_8	Gossypium hirsutum	GhDt_09	46734873	46737637	253	12	0.0948617	-1.01621	77.2147	10.0916	28888.8
GH_D10G1826	GhSCL_9	Gossypium hirsutum	GhDt_10	47951894	47954843	297	7	0.0639731	-1.78081	112.133	11.6114	35117.5
GH_D10G2532	GhSCL_10	Gossypium hirsutum	GhDt_10	63400156	63402487	280	7	0.1	-1.35714	97.7093	10.8409	31839.7
GH_D11G1227	GhSR_10	Gossypium hirsutum	GhDt_11	10836541	10840504	307	12	0.0716612	-1.29902	112.959	11.4905	34739.1
GH_D11G0155	GhSR_9	Gossypium hirsutum	GhDt_11	1357199	1359812	257	12	0.0933852	-0.890272	68.5467	9.99919	29083
GH_D12G2830	GhRS_3	Gossypium hirsutum	GhDt_12	60314156	60317025	375	5	0.0853333	-1.49867	84.7749	10.3377	43309.9
GH_D12G2513	GhSR45a_5	Gossypium hirsutum	GhDt_12	57555809	57557662	197	6	0.0558376	-1.50254	90.5244	11.5055	22797.9
GH_D13G0220	GhRS2Z_8	Gossypium hirsutum	GhDt_13	1978777	1981002	305	6	0.0688525	-1.62492	87.3446	10.0328	34526.1
GH_D13G2066	GhRSZ_7	Gossypium hirsutum	GhDt_13	58638982	58640542	186	5	0.0860215	-1.37043	89.4409	11.2205	20974.8
GH_D13G1753	GhSR45_4	Gossypium hirsutum	GhDt_13	53733412	53738585	476	12	0.0378151	-1.28445	138.347	12	53171.6
GH_D13G0555	GhSC_6	Gossypium hirsutum	GhDt_13	6905750	6908229	255	8	0.0745098	-1.48627	95.0588	11.1365	29514.1
GH_D13G1229	GhSR_11	Gossypium hirsutum	GhDt_13	38643044	38646215	267	11	0.11236	-1.02809	82.7315	10.235	30706.7
GH_D13G1990	GhSR_12	Gossypium hirsutum	GhDt_13	57746625	57750232	302	13	0.0993377	-1.12185	99.5394	10.6228	34477.6
