# Supplementary material for: A Comprehensive Identification and Function Analysis of Serine/Arginine-Rich (SR) Proteins in Cotton (Gossypium spp.)
Source: Int J Mol Sci. 2022 Apr 20;23(9):4566. doi: 10.3390/ijms23094566 (PMC9105085; doi:10.3390/ijms23094566)
Supplement: Supplementary file 1 [file ijms-23-04566-s001.zip › Table_S4.xlsx]

## Sheet: Sheet1
Table S4. The information of identified motifs in SR proteins.
Motif Name	Motif Sequence	Domain
motif_1	GFAFVEFEDPRDAEDAIRRLD	RRM_1
motif_2	LYVGNLSSRTRERDLEDLFSKYGRVRDVD	RRM_1
motif_3	WQDLKDHMRKAGDVCFSZVFRDSDGTTGIVDYTNYDDMKYAIRKLDDSEF	RRM_1
motif_4	GRVFDGRRJRVEFAKGGRGRS	NA
motif_5	PTPGSGRCFNCGIDGHWARDCKAGDWKNKCYRCGERGHIERNCQNSPKKL	zf-CCHC
motif_6	RSRSREDRRSRSPKRHRGSPSPSRSRKHSPAPDERSPQEES	NA
motif_7	SRSRSRSRSYSRSRSKSRSRS	NA
motif_8	RGPSRRSEYRVJVTGLPSSAS	NA
motif_9	RSRSYSRSPSP	NA
motif_10	WRVELSHNSRGRGGRGGGGGG	NA
motif_11	PGRRHEEHPRSPRGPPQERGGDYNHGSYSPGYENAGGNGYGEKSAYEPEE	NA
motif_12	GSGRSRSPSPRERRSPSYGRG	NA
motif_13	HFESYGKIVSVRIRRNFAFVQYDSQDDATRALEATNMSKLMDRVISVEYA	RRM_1
motif_14	RNAFSRAYIRVKEYD	NA
motif_15	JPKDYYTGEPR	NA
motif_16	RIHKGRIYEASPRSRSRSPRR	NA
motif_17	KGDAPKSDNANADIEKGGPKRPREPSPQRKPPPSPRRRSPVG	NA
motif_18	ESPRRRPDSPVRRRGETPPRRRPASPARGRSPLSPPRRLRSPPRASPRRM	NA
motif_19	YTPYDCYYRRRBRSYSPDDGYYRRRDRSYSPDDRYYRRRDRSYSPDDRYY	NA
motif_20	RRRSPPPRRRSPPRRARSPRRRSPYRRRR	NA
