# Supplementary material for: A Comprehensive Identification and Function Analysis of Serine/Arginine-Rich (SR) Proteins in Cotton (Gossypium spp.)
Source: Int J Mol Sci. 2022 Apr 20;23(9):4566. doi: 10.3390/ijms23094566 (PMC9105085; doi:10.3390/ijms23094566)
Supplement: Supplementary file 1 [file ijms-23-04566-s001.zip › Table_S5.xlsx]

## Sheet: Sheet1
Table S5. The duplication type of SR proteins in cotton.
Gene name	Duplication type
GaSR45a_1	dispersed duplication
GaSR45a_2	dispersed duplication
GaSR45a_3	dispersed duplication
GbRSZ_5	dispersed duplication
GbSCL_2	dispersed duplication
GbSCL_4	dispersed duplication
GbSCL_7	dispersed duplication
GbSCL_9	dispersed duplication
GbSR45a_2	dispersed duplication
GbSR45a_5	dispersed duplication
GhRSZ_5	dispersed duplication
GhSCL_1	dispersed duplication
GhSCL_2	dispersed duplication
GhSCL_4	dispersed duplication
GhSCL_6	dispersed duplication
GhSCL_7	dispersed duplication
GhSCL_9	dispersed duplication
GhSR45a_2	dispersed duplication
GhSR45a_4	dispersed duplication
GhSR45a_5	dispersed duplication
GrRSZ_1	dispersed duplication
GrSCL_1	dispersed duplication
GrSCL_2	dispersed duplication
GrSCL_3	dispersed duplication
GrSCL_4	dispersed duplication
GrSCL_5	dispersed duplication
GrSR45a_2	dispersed duplication
GaRS2Z_2	transposed duplication
GaSCL_5	transposed duplication
GaRS_2	whole genome duplication
GaRS2Z_1	whole genome duplication
GaRS2Z_3	whole genome duplication
GaRS2Z_4	whole genome duplication
GaRS2Z_5	whole genome duplication
GaRSZ_2	whole genome duplication
GaRSZ_3	whole genome duplication
GaRSZ_4	whole genome duplication
GaSC_1	whole genome duplication
GaSC_2	whole genome duplication
GaSC_3	whole genome duplication
GaSCL_1	whole genome duplication
GaSCL_2	whole genome duplication
GaSCL_3	whole genome duplication
GaSR_1	whole genome duplication
GaSR_2	whole genome duplication
GaSR_3	whole genome duplication
GaSR_4	whole genome duplication
GaSR_5	whole genome duplication
GaSR45_1	whole genome duplication
GaSR45_2	whole genome duplication
GbRS_1	whole genome duplication
GbRS2Z_1	whole genome duplication
GbRS2Z_2	whole genome duplication
GbRS2Z_3	whole genome duplication
GbRS2Z_4	whole genome duplication
GbRS2Z_5	whole genome duplication
GbRS2Z_6	whole genome duplication
GbRS2Z_7	whole genome duplication
GbRS2Z_8	whole genome duplication
GbRS2Z_9	whole genome duplication
GbRSZ_2	whole genome duplication
GbRSZ_3	whole genome duplication
GbRSZ_4	whole genome duplication
GbRSZ_6	whole genome duplication
GbRSZ_7	whole genome duplication
GbSC_1	whole genome duplication
GbSC_2	whole genome duplication
GbSC_3	whole genome duplication
GbSC_4	whole genome duplication
GbSC_5	whole genome duplication
GbSC_6	whole genome duplication
GbSCL_1	whole genome duplication
GbSCL_10	whole genome duplication
GbSCL_3	whole genome duplication
GbSCL_5	whole genome duplication
GbSCL_6	whole genome duplication
GbSCL_8	whole genome duplication
GbSR_10	whole genome duplication
GbSR_11	whole genome duplication
GbSR_2	whole genome duplication
GbSR_3	whole genome duplication
GbSR_4	whole genome duplication
GbSR_5	whole genome duplication
GbSR_6	whole genome duplication
GbSR_7	whole genome duplication
GbSR_8	whole genome duplication
GbSR_9	whole genome duplication
GbSR45_1	whole genome duplication
GbSR45_2	whole genome duplication
GbSR45_3	whole genome duplication
GbSR45_4	whole genome duplication
GbSR45a_1	whole genome duplication
GbSR45a_3	whole genome duplication
GbSR45a_4	whole genome duplication
GbSR45a_6	whole genome duplication
GhRS_1	whole genome duplication
GhRS2Z_1	whole genome duplication
GhRS2Z_2	whole genome duplication
GhRS2Z_3	whole genome duplication
GhRS2Z_4	whole genome duplication
GhRS2Z_5	whole genome duplication
GhRS2Z_6	whole genome duplication
GhRS2Z_7	whole genome duplication
GhRS2Z_8	whole genome duplication
GhRSZ_2	whole genome duplication
GhRSZ_3	whole genome duplication
GhRSZ_4	whole genome duplication
GhRSZ_6	whole genome duplication
GhRSZ_7	whole genome duplication
GhSC_1	whole genome duplication
GhSC_2	whole genome duplication
GhSC_3	whole genome duplication
GhSC_4	whole genome duplication
GhSC_5	whole genome duplication
GhSC_6	whole genome duplication
GhSCL_10	whole genome duplication
GhSCL_3	whole genome duplication
GhSCL_5	whole genome duplication
GhSCL_8	whole genome duplication
GhSR_10	whole genome duplication
GhSR_11	whole genome duplication
GhSR_12	whole genome duplication
GhSR_2	whole genome duplication
GhSR_3	whole genome duplication
GhSR_4	whole genome duplication
GhSR_5	whole genome duplication
GhSR_6	whole genome duplication
GhSR_8	whole genome duplication
GhSR_9	whole genome duplication
GhSR45_1	whole genome duplication
GhSR45_2	whole genome duplication
GhSR45_3	whole genome duplication
GhSR45_4	whole genome duplication
GhSR45a_1	whole genome duplication
GhSR45a_3	whole genome duplication
GrRS2Z_1	whole genome duplication
GrRS2Z_2	whole genome duplication
GrRS2Z_3	whole genome duplication
GrRS2Z_4	whole genome duplication
GrRS2Z_5	whole genome duplication
GrRSZ_2	whole genome duplication
GrRSZ_3	whole genome duplication
GrRSZ_4	whole genome duplication
GrSC_1	whole genome duplication
GrSC_2	whole genome duplication
GrSC_3	whole genome duplication
GrSR_2	whole genome duplication
GrSR_3	whole genome duplication
GrSR_4	whole genome duplication
GrSR_5	whole genome duplication
GrSR_6	whole genome duplication
GrSR45_1	whole genome duplication
GrSR45_2	whole genome duplication
GrSR45a_1	whole genome duplication
GrSR45a_3	whole genome duplication
