# Supplementary material for: A Comprehensive Identification and Function Analysis of Serine/Arginine-Rich (SR) Proteins in Cotton (Gossypium spp.)
Source: Int J Mol Sci. 2022 Apr 20;23(9):4566. doi: 10.3390/ijms23094566 (PMC9105085; doi:10.3390/ijms23094566)
Supplement: Supplementary file 1 [file ijms-23-04566-s001.zip › Table_S6.xlsx]

## Sheet: Sheet1
Table S6. The Ka and Ks values for homologous gene pairs in cotton.
Gene pair	Duplication type	Ka	Ks	Ka/Ks
GaRS2Z_1-GaRS2Z_4	wgd	0.233865	3.87616	0.0603342
GaRS2Z_2-GaRS2Z_5	transposed	0.0934297	0.423418	0.220656
GaRS2Z_3-GaRS2Z_5	wgd	0.0685434	0.54877	0.124904
GaRSZ_2-GaRSZ_3	wgd	0.0321544	0.263797	0.12189
GaRSZ_2-GaRSZ_4	wgd	0.0660452	0.376785	0.175287
GaRSZ_3-GaRSZ_4	wgd	0.0463358	0.45645	0.101513
GaSC_1-GaSC_2	wgd	0.168668	1.02957	0.163823
GaSCL_2-GaSCL_3	wgd	0.0917902	0.599455	0.153123
GaSCL_5-GaSCL_1	transposed	0.188418	3.75254	0.0502108
GaSR_1-GaSR_3	wgd	0.0428872	0.408634	0.104953
GaSR_2-GaSR_4	wgd	0.180201	3.92014	0.0459681
GaSR_2-GaSR_5	wgd	0.212705	3.32422	0.0639863
GaSR_4-GaSR_5	wgd	0.0519141	0.406912	0.127581
GaSR45_1-GaSR45_2	wgd	0.0658811	0.42029	0.156751
GaSR45a_1-GaSR45a_2	dispersed	0.381995	3.78546	0.100911
GaSR45a_1-GaSR45a_3	dispersed	0.18632	0.842149	0.221243
GbRS2Z_1-GbRS2Z_3	wgd	0.252229	3.86775	0.0652134
GbRS2Z_1-GbRS2Z_4	wgd	0.300969	3.69917	0.0813612
GbRS2Z_2-GbRS2Z_4	wgd	0.0683089	0.538589	0.12683
GbRS2Z_5-GbRS2Z_6	wgd	0.305829	4.02681	0.0759481
GbRS2Z_5-GbRS2Z_8	wgd	0.261718	2.04619	0.127905
GbRS2Z_5-GbRS2Z_9	wgd	0.268002	1.88114	0.142468
GbRS2Z_6-GbRS2Z_8	wgd	0.0833432	0.50598	0.164717
GbRS2Z_7-GbRS2Z_8	wgd	0.0523243	0.566897	0.0922995
GbRS2Z_7-GbRS2Z_9	wgd	0.0743911	0.516574	0.144009
GbRSZ_2-GbRSZ_3	wgd	0.0337564	0.245037	0.13776
GbRSZ_2-GbRSZ_4	wgd	0.0569815	0.253336	0.224925
GbRSZ_6-GbRSZ_7	wgd	0.0335554	0.248995	0.134764
GbSC_1-GbSC_2	wgd	0.0665081	0.520226	0.127845
GbSC_1-GbSC_3	wgd	0.052452	0.329674	0.159102
GbSC_2-GbSC_3	wgd	0.0699267	0.451067	0.155025
GbSC_4-GbSC_5	wgd	0.0601345	0.503012	0.119549
GbSC_4-GbSC_6	wgd	0.0512826	0.31896	0.160781
GbSC_5-GbSC_6	wgd	0.056403	0.374251	0.150709
GbSCL_2-GbSCL_4	dispersed	0.426245	3.8366	0.1111
GbSCL_3-GbSCL_5	wgd	0.0927715	0.590092	0.157215
GbSCL_9-GbSCL_7	dispersed	0.41785	3.85046	0.108519
GbSR_10-GbSR_11	wgd	0.0600165	0.42265	0.142
GbSR_2-GbSR_3	wgd	0.0472919	0.39339	0.120216
GbSR_4-GbSR_5	wgd	0.198178	3.90822	0.050708
GbSR_4-GbSR_6	wgd	0.20521	3.97586	0.051614
GbSR_5-GbSR_6	wgd	0.0811547	0.503085	0.161314
GbSR_7-GbSR_8	wgd	0.046742	0.431994	0.108201
GbSR_9-GbSR_10	wgd	0.151341	3.14196	0.0481676
GbSR_9-GbSR_11	wgd	0.197909	4.02567	0.0491617
GbSR45_1-GbSR45_2	wgd	0.071029	0.422693	0.168039
GbSR45_3-GbSR45_4	wgd	0.0732132	0.3986	0.183676
GbSR45a_1-GbSR45a_3	wgd	0.187957	0.757967	0.247976
GbSR45a_4-GbSR45a_6	wgd	0.174181	0.854805	0.203767
GhRS2Z_1-GhRS2Z_3	wgd	0.261346	3.8898	0.0671876
GhRS2Z_1-GhRS2Z_4	wgd	0.323547	2.57448	0.125675
GhRS2Z_2-GhRS2Z_4	wgd	0.0746595	0.587903	0.126993
GhRS2Z_5-GhRS2Z_6	wgd	0.302918	3.39777	0.089152
GhRS2Z_5-GhRS2Z_8	wgd	0.270718	1.76869	0.153062
GhRS2Z_7-GhRS2Z_8	wgd	0.0762173	0.530714	0.143613
GhRSZ_2-GhRSZ_3	wgd	0.0295084	0.281573	0.104798
GhRSZ_2-GhRSZ_4	wgd	0.0516478	0.27095	0.190618
GhRSZ_6-GhRSZ_7	wgd	0.0576018	0.304935	0.188899
GhSC_1-GhSC_2	wgd	0.0627567	0.512344	0.122489
GhSC_1-GhSC_3	wgd	0.0493512	0.350188	0.140928
GhSC_2-GhSC_3	wgd	0.0633942	0.441464	0.1436
GhSC_4-GhSC_5	wgd	0.056405	0.491483	0.114765
GhSC_4-GhSC_6	wgd	0.0512325	0.327698	0.156341
GhSC_5-GhSC_6	wgd	0.0544936	0.404225	0.13481
GhSCL_1-GhSCL_2	dispersed	0.197046	3.74973	0.0525492
GhSCL_1-GhSCL_4	dispersed	0.391933	3.65975	0.107093
GhSCL_2-GhSCL_4	dispersed	0.426946	3.83601	0.1113
GhSCL_3-GhSCL_5	wgd	0.120158	0.690467	0.174024
GhSCL_6-GhSCL_7	dispersed	0.178179	3.72113	0.0478832
GhSCL_6-GhSCL_9	dispersed	0.41368	3.67073	0.112697
GhSCL_7-GhSCL_9	dispersed	0.411718	3.84004	0.107217
GhSCL_8-GhSCL_10	wgd	0.116086	0.681689	0.170292
GhSR_10-GhSR_11	wgd	0.151099	3.03991	0.0497051
GhSR_10-GhSR_12	wgd	0.198863	4.03709	0.0492588
GhSR_11-GhSR_12	wgd	0.060032	0.407033	0.147487
GhSR_2-GhSR_3	wgd	0.0464207	0.413037	0.112389
GhSR_4-GhSR_5	wgd	0.166747	3.87536	0.0430276
GhSR_5-GhSR_6	wgd	0.0904848	0.574724	0.15744
GhSR_8-GhSR_9	wgd	0.0467641	0.429119	0.108977
GhSR45_1-GhSR45_2	wgd	0.0697847	0.418823	0.166621
GhSR45_3-GhSR45_4	wgd	0.0737109	0.418411	0.176169
GhSR45a_1-GhSR45a_3	wgd	0.180344	0.76211	0.236638
GhSR45a_4-GhSR45a_5	dispersed	0.373109	3.7052	0.100699
GrRS2Z_1-GrRS2Z_3	wgd	0.240225	4.6572	0.0515814
GrRS2Z_1-GrRS2Z_4	wgd	0.27308	3.94975	0.0691386
GrRS2Z_1-GrRS2Z_5	wgd	0.304018	2.40241	0.126547
GrRS2Z_2-GrRS2Z_3	wgd	0.0505627	0.561053	0.0901211
GrRS2Z_2-GrRS2Z_5	wgd	0.073461	0.572575	0.128299
GrRS2Z_3-GrRS2Z_4	wgd	0.0819216	0.514535	0.159215
GrRSZ_2-GrRSZ_3	wgd	0.0349406	0.290125	0.120433
GrRSZ_2-GrRSZ_4	wgd	0.0554439	0.266687	0.207899
GrSC_1-GrSC_2	wgd	0.275527	0.864691	0.318642
GrSC_1-GrSC_3	wgd	0.234824	0.675853	0.347449
GrSC_2-GrSC_3	wgd	0.0573884	0.411864	0.139338
GrSCL_1-GrSCL_2	dispersed	0.213763	3.75927	0.0568628
GrSCL_1-GrSCL_3	dispersed	0.580913	3.72985	0.155747
GrSCL_1-GrSCL_4	dispersed	0.388496	3.71293	0.104633
GrSCL_1-GrSCL_5	dispersed	0.522864	3.71917	0.140586
GrSCL_2-GrSCL_3	dispersed	0.479857	3.95368	0.12137
GrSCL_2-GrSCL_4	dispersed	0.41427	3.84354	0.107783
GrSCL_2-GrSCL_5	dispersed	0.496103	3.90963	0.126893
GrSCL_3-GrSCL_4	dispersed	0.535688	3.87665	0.138183
GrSCL_3-GrSCL_5	dispersed	0.117691	0.652807	0.180284
GrSCL_5-GrSCL_4	dispersed	0.60799	3.91513	0.155293
GrSR_2-GrSR_3	wgd	0.0503782	0.438814	0.114805
GrSR_4-GrSR_5	wgd	0.164451	3.0301	0.0542724
GrSR_4-GrSR_6	wgd	0.248476	2.60635	0.095335
GrSR_5-GrSR_6	wgd	0.0804538	0.367096	0.219163
GrSR45_1-GrSR45_2	wgd	0.0732939	0.398794	0.183789
GrSR45a_1-GrSR45a_3	wgd	0.160694	0.707775	0.227041
